# Supplementary material for: Antibiotic Resistance as a Functional Characteristic of Urban Dust Particles’ Microbial Communities
Source: Biology (Basel). 2024 Dec 6;13(12):1022. doi: 10.3390/biology13121022 (PMC11672966; doi:10.3390/biology13121022)
Supplement: Supplementary file 1 [file biology-13-01022-s001.zip]

Archive with 1 entries (1 files):
- Supplementary materials_24.11.24.pdf
